# Supplementary material for: Essential Oil Fumigation Modulates Nutrient Content in Selected Mushrooms During Postharvest Storage
Source: Int J Mol Sci. 2025 Apr 22;26(9):3939. doi: 10.3390/ijms26093939 (PMC12071996; doi:10.3390/ijms26093939)
Supplement: Supplementary file 1 [file ijms-26-03939-s001.zip]

Archive with 5 entries (5 files):
- Figure S1. Bar-plot presenting the Z-scored distribution of free sugars within samples.pdf
- Figure S2. Bar-plot presenting the Z-scored distribution of free sugar alcohols within samples.pdf
- File S1. 3D PCA Analysis.html
- Tables S1-S6. ANOVA type III results.pdf
- Tables S7-S8. Essential oils composition Figures S3-S4 Essential oils composition chromatograms.pdf
